# Supplementary material for: Mitogenomics of the Olive Seed Weevil, Anchonocranus oleae Marshall and Implications for Its Phylogenetic Position in Curculionidae
Source: Insects. 2022 Jul 6;13(7):607. doi: 10.3390/insects13070607 (PMC9321040; doi:10.3390/insects13070607)
Supplement: Supplementary file 1 [file insects-13-00607-s001.zip]

Archive with 1 entries (1 files):
- insects-1698492-supplementary.pdf
